# Supplementary material for: The effects of a 6-week controlled, hypocaloric ketogenic diet, with and without exogenous ketone salts, on cognitive performance and mood states in overweight and obese adults
Source: Front Neurosci. 2022 Sep 30;16:971144. doi: 10.3389/fnins.2022.971144 (PMC9563373; doi:10.3389/fnins.2022.971144)
Supplement: Supplementary file 1 [file Table_1.XLSX]

## Sheet: Sheet1
	Supplementary Table 1. Summary of Study Results
		Baseline			Week 2			Week 4			Week 6			Delta (BL to Wk6)			2-way RM ANOVA (p-values)
		KD+KS	KD+PL	LFD	KD+KS	KD+PL	LFD	KD+KS	KD+PL	LFD	KD+KS	KD+PL	LFD	KD+KS	KD+PL	LFD	Diet	Time	Interaction
Metabolic Biomarkers	BHB (mM)	0.18	0.18	0.13	1.67	1.5	0.25	1.46	1.09	0.25	1.36	1.12	0.21	1.18	0.94	0.08	<0.0001	<0.0001	0.001
	BHB (mM, Change from Baseline)	0	0	0	1.48	1.32	0.13	1.28	0.92	0.13	1.18	0.94	0.08	1.18	0.94	0.08	<0.0001	<0.0001	<0.0001
	Fasting Glucose (mg/dL)	94.08	98.92	91.75	83.42	84.85	92.5	88.83	93	86.42	87.5	83.85	93	-6.58	-15.07	1.25	0.801	0.001	0.007
	Fasting Glucose (mg/dL, Change from Baseline)	0	0	0	-10.67	-14.08	0.75	-5.25	-5.92	-5.33	-6.58	-15.08	1.25	-6.58	-15.08	1.25	0.106	0.001	0.007
	Insulin (pg/mL)	11.4	11.9	15.3	6.05	6.31	9.14	5.52	8.04	10	7.16	7.05	9.55	-4.24	-4.85	-5.75	0.107	<0.0001	0.924
	Insulin (pg/mL, Change from Baseline)	0	0	0	-5.38	-5.59	-6.18	-5.9	-3.86	-5.3	-4.27	-4.85	-5.77	-4.27	-4.85	-5.77	0.938	<0.0001	0.924
Mood (POMS)	Sleepiness	2.58	2.62	2.42	2	2.46	1.83	2.17	2.69	2.17	1.92	2.38	2.42	-0.66	-0.24	0	0.459	0.312	0.827
	Anger	2.33	1.77	4.58	1.5	3.77	9.52	0	0	0	4.94	2.54	8	2.61	0.77	3.42	0.045	0.015	0.583
	Anxiety	6.08	7.46	7.08	4.92	5.62	3.74	0.75	4.69	5.75	1.67	3.38	4.5	-4.41	-4.08	-2.58	0.589	0.132	0.86
	Depression	2.92	6.77	4.92	1	12.77	4.39	0	5.15	11.17	1.68	4.08	4.17	-1.24	-2.69	-0.75	0.204	0.497	0.042
	Fatigue	16.92	30	26.58	12.39	23.08	18.6	12.17	18.31	25.25	14.41	15.23	24.83	-2.51	-14.77	-1.75	0.211	0.129	0.437
	Happiness	63.83	55.77	59.25	60.89	50.15	58.09	68.08	51.08	52.5	67.56	53.85	53.25	3.73	-1.92	-6	0.174	0.898	0.88
	Restlessness	6.5	5.15	9.92	7.37	2.85	8.37	0.75	5.85	7.08	3.53	2.08	5.08	-2.97	-3.07	-4.84	0.308	0.276	0.641
	Vigor	33.08	35.46	32.33	42.58	32.46	43.53	44.08	34.54	34.08	42.32	36.62	31.75	9.24	1.16	-0.58	0.706	0.451	0.434
ANAM	Reaction Time	249.5	275.54	239	236.52	254	225.36	246.58	254.77	229.92	244.86	262.77	237.25	-4.64	-12.77	-1.75	0.014	0.096	0.957
	Reaction Time (Change from Baseline)	0	0	0	-12.99	-21.54	-13.64	-2.92	-20.77	-9.08	-4.65	-12.77	-1.75	-4.65	-12.77	-1.75	0.718	0.096	0.957
	Code Substitution	1109.5	1270.23	992.17	1053.94	1200.85	802.85	1010	1098.31	815.83	1088.43	1021.21	783	-21.07	-249.02	-209.17	0.04	<0.001	0.1496
	Code Substitution (% Change from Baseline)	0	0	0	-55.56	-69.38	-189.31	-99.5	-180.92	-176.33	-21.07	-249	-209.17	-21.07	-249	-209.17	0.429	<0.001	0.1496
	Code Substitution (% Correct)	96	97.08	96.75	97.3	97	97.42	96.83	96.77	96.5	97.75	94.85	97.5	1.75	-2.23	0.75	0.689	0.748	0.242
	Code Substitution (% Correct, Change from Baseline)	0	0	0	1.3	-0.08	0.67	0.83	-0.31	-0.25	1.75	-2.23	0.75	1.75	-2.23	0.75	0.304	0.758	0.241
	Procedural Reaction Time	556.67	646.23	521.58	554.31	611.54	524.3	539.58	597.77	514.83	505.46	589.62	514.42	-51.21	-56.61	-7.16	0.021	0.115	0.819
	Procedural reaction Time (% Change from Baseline)	0	0	0	-2.36	-34.69	2.72	-17.08	-48.46	-6.75	-51.21	-56.62	-7.17	-51.21	-56.62	-7.17	0.525	0.115	0.819
	Procedural Reaction Time (% Correct)	95.92	88.46	97	96.74	95.77	96.74	97.25	95.85	97.25	92.56	95.85	96.5	-3.36	7.39	-0.5	0.421	0.501	0.511
	Procedural Reaction Time (% Correct, Change from Baseline)	0	0	0	0.82	7.31	-0.26	1.33	7.38	0.25	-3.35	7.38	-0.5	-3.35	7.38	-0.5	0.406	0.501	0.511
	Math Processing	2664.33	3293.15	2459.17	2546.5	3033.15	1950.65	2413.5	2531.46	1880.83	2447.43	2226.15	1941.08	-216.9	-1067	-518.09	0.045	<0.0001	0.021
	Math Processing (Change from Baseline)	0	0	0	-117.83	-260	-508.52	-250.83	-761.69	-578.33	-216.9	-1067	-518.08	-216.9	-1067	-518.08	0.218	<0.0001	0.02
	Math Processing (% Correct)	95.83	90.62	91.5	92.92	91.92	91.25	95	85	92.92	92.92	89.62	93.75	-2.91	-1	2.25	0.129	0.863	0.458
	Math Processing (% Correct, Change from Baseline)	0	0	0	-2.92	1.31	-0.25	-0.83	-5.62	1.42	-2.92	-1	2.25	-2.92	-1	2.25	0.703	0.863	0.458
	Matching to Sample	1784.08	1632.15	1382	1524.49	1510.62	1286.2	1514	1646	1280.42	1528.98	1366.62	1250.08	-255.1	-265.53	-131.92	0.162	0.012	0.489
	Matching to Sample (Change from Baseline)	0	0	0	-259.6	-121.54	-95.8	-270.08	13.85	-101.58	-255.1	-265.54	-131.92	-255.1	-265.54	-131.92	0.512	0.012	0.489
	Matching to Sample (% Correct)	91.67	90.15	95.42	94.17	87.69	95.42	95.08	87.38	96.25	92.5	86.54	96.25	0.83	-3.61	0.83	0.139	0.891	0.651
	Matching to Sample (% Correct, Change from Baseline)	0	0	0	2.5	-2.46	0	3.42	-2.77	0.83	0.83	-3.62	0.83	0.83	-3.62	0.83	0.33	0.891	0.651
	Delayed Code Substitution	1186	1416.31	940	1091.52	1108.46	929.81	1145.67	1081.54	893.83	1081.42	1019.08	864.83	-104.58	-397.23	-75.17	0.122	<0.001	0.023
	Delayed Code Substitution (Change from Baseline)	0	0	0	-94.48	-307.85	-10.19	-40.33	-334.77	-46.17	-104.58	-397.23	-75.17	-104.58	-397.23	-75.17	0.011	<0.001	0.023
	Delayed Code Substitution (% Correct)	88.33	82.77	91.17	89.17	83.23	95.27	90.5	85.15	96.08	89.1	87.08	96.83	0.77	4.31	5.66	0.155	0.08	0.815
	Delayed Code Substitution (% Correct, Change from Baseline)	0	0	0	0.83	0.46	4.1	2.17	2.38	4.92	0.77	4.31	5.67	0.77	4.31	5.67	0.682	0.08	0.815
	Simple Reaction Time	243.08	252.15	236.5	254.02	302.69	278.25	255.58	284.69	249.33	268.94	274.08	243.92	25.86	21.93	7.42	0.164	0.006	0.368
	Simple Reaction Time (Change from Baseline)	0	0	0	10.94	50.54	41.75	12.5	32.54	12.83	25.86	21.92	7.42	25.86	21.92	7.42	0.401	0.012	0.449
	Go/No-Go	311.33	319.69	302.83	274.18	292.08	164.35	306.5	325.77	306.83	305.61	330.38	294.58	-5.72	10.69	-8.25	0.026	<0.0001	0.002
	Go/No-Go (Change from Baseline)	0	0	0	-37.15	-27.62	-138.49	-4.83	6.08	4	-5.72	10.69	-8.25	-5.72	10.69	-8.25	0.056	<0.0001	0.002
	Go/No-Go (% Correct)	92.83	92	93	92.8	94.1	91.5	93.25	92.62	93.17	92.85	93.08	93.08	0.02	1.08	0.08	0.969	0.938	0.807
	Go/No-Go (% Correct, Change from Baseline)	0	0	0	0.4	1.9	0	0.42	0.62	0.17	0.01	1.08	0.08	0.01	1.08	0.08	0.913	0.938	0.807
	Go/No-Go (Hits)	94.67	89.77	95.25	94.42	94.49	95	94.75	94.15	95	93.92	93.23	94.83	-0.75	3.46	-0.42	0.254	0.511	0.413
	Go/No-Go (Hits, Change from Baseline)	0	0	0	-0.25	4.92	-0.25	0.08	4.38	-0.25	-0.75	3.46	-0.42	-0.75	3.46	-0.42	0.346	0.511	0.413
	Go/No-Go (Omissions)	0.82	1.85	0.58	1.08	0.69	0.83	0.75	1.38	0.75	1.17	1.54	0.83	0.35	-0.31	0.25	0.781	0.818	0.675
	Go/No-Go (Omissions, Change from Baseline)	0	0	0	0.25	-1.15	0.25	-0.08	-0.46	0.17	0.33	-0.31	0.25	0.33	-0.31	0.25	0.364	0.818	0.675
Adipokines panel	β-NGF (pg/mL)	1.51	1.6	1.89	1.57	1.46	1.7	1.52	1.51	2.06	1.67	1.56	2.03	0.16	-0.04	0.14	0.011	0.007	0.028
	β-NGF (pg/mL, Change from Baseline)	0	0	0	0.05	-0.14	-0.2	0.01	-0.09	0.17	0.16	-0.04	0.13	0.16	-0.04	0.13	0.337	0.007	0.028
	BDNF (pg/mL)	1877.68	1504.22	1052.78	1999.9	1240.02	1342.77	1632.68	1666.94	1221.81	1196.79	1573.27	1194.49	-680.89	69.05	141.71	0.477	0.638	0.137
	BDNF (pg/mL, Change from Baseline)	0	0	0	-44.44	-264.2	289.98	-245	162.72	169.02	-680.89	69.05	141.71	-680.89	69.05	141.71	0.264	0.638	0.137
	IL-10 (pg/mL)	0.3	0.48	0.56	0.3	0.47	0.53	0.31	0.47	0.8	0.31	0.49	0.88	0.01	0.01	0.32	0.002	0.198	0.261
	IL-10 (pg/mL, Change from Baseline)	0	0	0	0	-0.01	-0.03	0.01	0	0.24	0	0.02	0.32	0	0.02	0.32	0.138	0.198	0.261
	IL-1β (pg/mL)	0.26	0.19	0.16	0.23	0.16	0.17	0.23	0.23	0.18	0.27	0.21	0.26	0.01	0.02	0.1	0.217	0.342	0.84
	IL-1β (pg/mL, Change from Baseline)	0	0	0	-0.04	-0.03	0.01	-0.03	0.04	0.02	0	0.02	0.09	0	0.02	0.09	0.577	0.342	0.84
	IL-6 (pg/mL)	0.92	2	0.78	1.35	1.02	0.7	0.88	1.02	1.18	0.82	1.13	0.95	-0.1	-0.87	0.17	0.247	0.663	0.09
	IL-6 (pg/mL, Change from Baseline)	0	0	0	0.43	-0.98	-0.08	-0.04	-0.98	0.4	-0.1	-0.87	0.18	-0.1	-0.87	0.18	0.151	0.663	0.09
	IL-8 (pg/mL)	7.72	7.22	7.16	8.43	7	8.06	7.49	7.92	8.05	7.7	7.56	9.52	-0.02	0.34	2.36	0.748	0.488	0.494
	IL-8 (pg/mL, Change from Baseline)	0	0	0	0.71	-0.22	0.9	-0.23	0.7	0.89	-0.03	0.34	2.36	-0.03	0.34	2.36	0.399	0.488	0.494
	Leptin (pg/mL)	19997.5	43078.3	39875.2	10076.6	23256.9	16388.7	7524.66	22288.2	20167.2	8965.18	18434.9	11638.8	-11032.3	-24643.4	-28236.5	0.1396	<0.0001	0.0574
	Leptin (pg/mL, Change from Baseline)	0	0	0	-9920.86	-19821.4	-23486.5	-12472.8	-20790.2	-19708	-11032.3	-24643.4	-28236.5	-11032.3	-24643.4	-28236.5	0.136	<0.0001	0.0574
	MCP-1 (pg/mL)	90.51	102.33	81.04	91.55	100.3	76.89	90.93	99.96	80.85	90.05	98.07	88.77	-0.46	-4.26	7.73	0.176	0.794	0.4
	MCP-1 (pg/mL, Change from Baseline)	0	0	0	1.04	-2.04	-4.14	0.42	-2.38	-0.19	-0.46	-4.26	7.73	-0.46	-4.26	7.73	0.746	0.794	0.4
	TNF-α (pg/mL)	2.53	2.99	3.34	2.76	2.82	3.45	2.7	2.85	3.77	2.6	2.95	4.34	0.07	-0.04	1	0.021	0.012	0.001
	TNF-α (pg/mL, Change from Baseline)	0	0	0	0.232	-1.167	0.1	0.17	-0.14	0.43	0.07	-0.04	1	0.07	-0.04	1	0.024	0.012	0.001
